# Supplementary material for: Enhanced Antibacterial and Immunomodulatory Porphyrin-Based MOF Coatings for PETG Clear Aligners: A Comparative Study of Ag, Cu, and Ce Metal Centers
Source: Int J Mol Sci. 2026 Jun 16;27(12):5411. doi: 10.3390/ijms27125411 (PMC13300317; doi:10.3390/ijms27125411)
Supplement: Supplementary file 1 [file ijms-27-05411-s001.zip]

Archive with 1 entries (1 files):
- ijms-4289171-supplementary.pdf
